# Supplementary material for: Retrograde Transport of Tobacco Phytaspase Is Mediated by Its Partner, Tubby-like F-Box Protein 8
Source: Int J Mol Sci. 2025 Mar 2;26(5):2236. doi: 10.3390/ijms26052236 (PMC11900523; doi:10.3390/ijms26052236)
Supplement: Supplementary file 1 [file ijms-26-02236-s001.zip]

Archive with 1 entries (1 files):
- ijms-3370572-supplementary.pdf
